# Supplementary material for: Cognition and Interaction: From the Perspective of Daily Therapeutic Landscape of the Coastal Zone
Source: Behav Sci (Basel). 2023 Sep 25;13(10):794. doi: 10.3390/bs13100794 (PMC10604492; doi:10.3390/bs13100794)
Supplement: Supplementary file 1 [file behavsci-13-00794-s001.zip]

Archive with 1 entries (1 files):
- behavsci-2545002-supplementary.pdf
